# Supplementary material for: Resistance to Azoles in Candida parapsilosis Isolates from Spain Is Associated with an Impairment in Filamentation and Biofilm Formation
Source: J Fungi (Basel). 2025 Apr 9;11(4):299. doi: 10.3390/jof11040299 (PMC12028211; doi:10.3390/jof11040299)
Supplement: Supplementary file 1 [file jof-11-00299-s001.zip]

Archive with 3 entries (3 files):
- Supplemental material/Supplemental table 1_JOF.xlsx
- Supplemental material/Supplemental video 1.avi
- Supplemental material/Supplemental video 2s.avi
