# Supplementary material for: Resistance to Azoles in Candida parapsilosis Isolates from Spain Is Associated with an Impairment in Filamentation and Biofilm Formation
Source: J Fungi (Basel). 2025 Apr 9;11(4):299. doi: 10.3390/jof11040299 (PMC12028211; doi:10.3390/jof11040299)
Supplement: Supplementary file 1 [file jof-11-00299-s001.zip › Supplemental material/Supplemental table 1_JOF.xlsx]

## Sheet: Hoja1
Genotype	Strain ID number	Ymax	Agar invasiveness	MORPHOLOGY	Microfluidic behavior	Biofilm absorbance	Biofilm (High / Low / No)	FLC (S/I/R)	VOR (S/I/R)	ITRA (S/R)	POSA (S/R)	ERG11 MUTATION	SAMPLE	Amphotericin B	5FC	Fluconazole	Itraconazole	Voriconazole	Posaconazole	Isavuconazole	Caspofungin	Micafungin	Anidulafungin
96	10884	0.354	No	Yeast		0	NF	R	R	S	S	Y132F	Blood	0.25	0.25	64	0.125	1	0.03	0.06	2	1	2
10	10904	0.2133	No	Yeast		0	NF	R	R	S	S	Y / Y132F (heterozygous)	Blood	0.5	0.125	32	0.125	0.5	0.06	0.125	2	1	1
12	10909	0.5649	No	Yeast	Large aggregates	0	NF	R	R	R	R	K143R	Superficial	1	0.125	>64	0.25	0.5	0.125	0.125	2	1	1
10	10913		No	Yeast		0.05653	NF	R	R	S	S	Y / Y132F (heterozygous)	Respiratory	0.5	0.25	16	0.125	0.5	0.03	0.06	1	1	1
10	10920		No	Yeast		0.0142547	NF	R	R	S	S	Y / Y132F (heterozygous)	Blood	0.25	0.125	16	0.06	0.5	0.03	0.06	1	1	2
26	10922	0.6007	Yes	Psedohyphae		0.00146047	NF	S	S	S	S	WT	Blood	0.125	0.125	0.5	0.016	0.016	0.016	0.016	1	1	2
73	10936	0.5172	Yes	Psedohyphae		0.405657	LF	S	S	S	S	WT	Ascitic fluid	0.25	0.125	0.5	0.016	0.016	0.016	0.016	1	0.5	1
6	10937	0.5628	Yes	Psedohyphae		2.96126	HF	S	S	S	S	WT	Blood	0.25	0.125	0.5	0.016	0.016	0.016	0.016	1	0.5	2
102	10938	0.5422	Yes	Psedohyphae		0.247146	LF	S	S	S	S	WT	Blood	0.25	0.125	0.5	0.03	0.016	0.016	0.016	1	0.25	0.5
81	10939	0.5193	Yes	Psedohyphae		4.13861	HF	S	S	S	S	WT	Ascitic fluid	0.25	0.125	0.25	0.016	0.016	0.016	0.016	2	1	4
45	10940	0.5416	Yes	Psedohyphae		1.7675	HF	S	S	S	S	WT	Blood	0.25	0.125	0.5	0.016	0.016	0.016	0.016	1	0.25	1
20	10941	0.5252	Yes	Psedohyphae		3.81393	HF	S	S	S	S	WT	Abscess	0.5	0.125	0.5	0.03	0.016	0.016	0.016	1	1	4
96	10948	0.4863	No	Yeast		0.324707	LF	R	R	S	S	Y132F	Bile Fluid	0.5	0.125	16	0.03	0.5	0.016	0.03	2	1	1
32	10949	0.5967	Yes	Psedohyphae		3.37007	HF	S	S	S	S	WT	Bile Fluid	0.25	0.125	0.25	0.016	0.016	0.016	0.016	1	1	2
96	10984	0.5221	No	Yeast	Small aggregates	0.116579	NF	R	S	S	S	Y132F	Blood	0.25	0.125	64	0.016	0.125	0.03	0.016	2	1	2
49	10992		No	Yeast		0.00240371	NF	S	S	S	S	WT	Blood	0.06	0.125	0.5	0.03	0.016	0.03	0.016	0.5	0.5	0.5
45	10993		No	Yeast		0.598464	HF	S	S	S	S	WT	Blood	0.125	0.125	0.5	0.016	0.016	0.03	0.016	1	1	1
45.1	10999		No	Yeast		1.49877	HF	S	S	S	S	WT	Abscess	0.06	0.125	0.5	0.03	0.016	0.03	0.016	1	1	1
96	11286	0.4888	No	Yeast		0.4274	LF	R	R	S	R	Y132F	Blood	0.125	0.125	64	0.06	1	0.125	0.06	2	1	0.5
96	11287	0.4918	No	Yeast		0.35986	LF	R	R	S	S	Y132F	Respiratory	0.125	0.125	32	0.06	1	0.06	0.06	2	1	1
100	11290	0.3682	No	Psedohyphae		3.17495	HF	S	S	S	S	WT	Blood	0.25	0.125	0.5	0.03	0.03	0.016	0.016	1	1	2
20.6	11291		Yes	Psedohyphae		3.40234	HF	S	S	S	S	WT	Blood	0.125	0.125	0.125	0.03	0.016	0.03	0.016	1	0.5	1
25	11295	0.3232	Yes	Psedohyphae		3.33031	HF	S	S	S	S	WT	Blood	0.125	0.125	0.5	0.06	0.016	0.06	0.016	1	1	2
40.5	11297	0.3204	Yes	Psedohyphae		2.25627	HF	S	S	S	S	WT	Blood	0.25	0.125	1	0.06	0.03	0.06	0.03	1	1	4
96	11298	0.4807	No	Yeast		0.102776	NF	R	R	S	S	Y132F	Blood	0.25	0.125	32	0.06	1	0.03	0.06	2	1	2
62.2	11299	0.3377	Yes	Psedohyphae		0.191961	LF	S	S	S	S	WT	Blood	0.125	0.125	0.5	0.03	0.03	0.06	0.016	1	1	1
69.1	11300	0.4217	Yes	Psedohyphae		0.355352	LF	S	S	S	S	WT	Blood	0.125	0.125	0.5	0.03	0.03	0.06	0.016	1	1	2
96	11301	0.4671	No	Yeast		0.0932194	NF	R	R	S	R	Y132F	Blood	0.25	0.125	32	0.125	1	0.125	0.06	2	1	1
96	11302	0.4717	No	Yeast		0.0740899	NF	R	R	S	S	Y132F	Blood	0.25	0.125	64	0.125	0.5	0.06	0.06	2	1	1
24	11303	0.3394	Yes	Psedohyphae	Adherent	2.86195	HF	S	S	S	S	WT	Blood	0.5	0.125	1	0.016	0.016	0.03	0.016	1	2	4
33.15	11304	0.4102	No	Yeast		0.27005	LF	S	S	S	S	WT	Blood	0.25	0.125	0.125	0.016	0.016	0.016	0.016	1	0.5	2
96	11305	0.4196	No	Yeast		0.104705	NF	R	R	S	S	Y132F	Blood	0.5	0.125	8	0.06	1	0.06	0.06	2	1	2
96	11309	0.4259	No	Yeast		0.0933425	NF	R	R	S	S	Y132F	Blood	0.25	0.125	16	0.03	0.5	0.03	0.06	2	1	1
96	11310	0.4605	No	Yeast		0.138093	NF	R	R	S	S	Y132F	Blood	0.25	0.125	64	0.06	1	0.03	0.06	2	1	1
108	11312	0.3238	No	Yeast		0.0572677	NF	S	S	S	S	WT	Respiratory	0.25	0.125	0.5	0.016	0.016	0.016	0.016	1	1	1
10	11314	0.2231	No	Yeast		0.020718	NF	R	R	S	S	Y / Y132F (heterozygous)	Respiratory	0.5	0.125	16	0.125	0.5	0.03	0.06	2	1	2
10	11316	0.2147	No	Yeast		0.00203944	NF	R	R	S	S	Y132F	Respiratory	0.5	0.125	16	0.125	1	0.03	0.06	2	1	2
41.1	11317	0.431	Yes	Psedohyphae		0.00203944	NF	S	S	S	S	WT	Superficial	0.25	0.125	0.25	0.016	0.016	0.03	0.016	1	1	2
15	11318	0.1804	No	Yeast		0.00715736	NF	S	S	S	S	WT	Respiratory	0.25	0.125	2	0.125	0.06	0.06	0.016	2	1	2
41.1	11322		No	Yeast		0.458112	LF	S	S	S	S	WT	Environmental	0.125	0.125	0.5	0.016	0.016	0.016	0.016	1	1	2
109	11324	0.3673	No	Yeast		0.91717	HF	R	R	R	R	WT	Respiratory	0.25	0.125	>64	1	4	0.25	1	1	0.5	1
19	11327	0.2971	Yes	Psedohyphae	Adherent	2.91527	HF	S	S	S	S	WT	Respiratory	0.25	0.25	0.5	0.06	0.016	0.06	0.016	1	1	2
20.6	11329	0.3347	Yes	Psedohyphae		3.54985	HF	S	S	S	S	WT	Respiratory	0.5	0.125	0.25	0.016	0.016	0.03	0.016	1	1	2
33.04	11330	0.2669	Yes	Psedohyphae		4.00426	HF	S	S	S	S	WT	Respiratory	0.25	0.125	0.25	0.03	0.016	0.03	0.016	1	1	1
10	11333		No	Yeast		0.763408	HF	R	R	S	R	Y / Y132F (heterozygous)	Environmental	0.5	0.125	16	0.125	0.5	0.125	0.06	2	1	2
32	11336	0.3549	Yes	Psedohyphae		2.92976	HF	S	S	S	S	WT	Superficial	0.25	0.125	0.25	0.03	0.016	0.06	0.016	1	1	2
10	11345	0.2139	No	Yeast		0.01539	NF	R	R	S	R	Y / Y132F (heterozygous)	Superficial	0.5	0.125	16	0.125	0.5	0.5	0.125	2	1	4
10	11347		No	Yeast		0.681085	HF	R	R	R	S	Y / Y132F (heterozygous)	Superficial	0.5	0.125	16	0.25	0.5	0.06	0.125	2	1	4
15	11348	0.2124	No	Yeast		0	NF	S	S	S	S	WT	Respiratory	1	0.125	2	0.125	0.06	0.06	0.03	4	1	2
106	11353	0.3493	Yes	Psedohyphae		2.94852	HF	S	S	S	S	WT	Urine	0.25	0.125	0.5	0.06	0.016	0.03	0.016	1	1	2
32	11358		Yes	Psedohyphae		0.0187797	NF	R	R	S	S	WT	Blood	0.25	0.125	16	0.06	0.5	0.016	0.06	1	0.5	1
24	11359	0.3143	Yes	Psedohyphae		2.02208	HF	S	S	S	S	WT	Urine	0.125	0.125	0.125	0.016	0.016	0.03	0.016	1	0.5	2
28	11360	0.3354	Yes	Psedohyphae	Adherent	3.30756	HF	S	S	S	S	WT	Blood	0.25	0.125	0.125	0.03	0.016	0.03	0.016	1	1	1
117	11362	0.4719	Yes	Psedohyphae		0.238179	LF	S	S	S	S	WT	Respiratory	0.25	0.125	0.25	0.016	0.016	0.03	0.016	1	1	2
25	11363	0.4423	Yes	Psedohyphae		2.74594	HF	S	S	S	S	WT	Superficial	0.25	0.125	0.125	0.016	0.016	0.03	0.016	1	0.5	1
14	11364	0.2873	No	Yeast		0.00385262	NF	S	S	S	S	WT	Superficial	0.5	0.125	2	0.06	0.03	0.06	0.03	2	1	2
10	11365	0.2446	No	Yeast		0	NF	R	R	S	S	Y132F	Superficial	0.5	0.125	16	0.03	0.5	0.03	0.06	1	1	2
10	11366	0.2511	No	Yeast	Large aggregates	0	NF	R	I	S	S	Y132F	Superficial	0.5	0.125	16	0.06	0.25	0.03	0.06	1	1	2
10	11367	0.2734	No	Yeast		0	NF	R	I	S	S	Y132F	Superficial	0.5	0.125	8	0.06	0.25	0.03	0.06	1	1	2
10	11368	0.2724	No	Yeast	Large aggregates	0	NF	R	I	S	S	Y / Y132F (heterozygous)	Blood	0.25	0.125	8	0.125	0.25	0.06	0.06	2	1	2
10	11369	0.2542	No	Yeast		0	NF	R	R	S	R	Y132F	Blood	0.5	0.125	16	0.125	0.5	0.125	0.06	2	0.5	2
10	11371	0.2498	No	Yeast		0	NF	R	I	R	R	Y / Y132F (heterozygous)	Environmental	0.5	0.125	8	0.25	0.25	0.125	0.06	1	1	2
10	11381		No	Yeast		0.34741	LF	R	R	R	S	Y132F	Environmental	0.5	0.125	16	0.25	0.5	0.06	0.06	1	1	2
10	11383	0.292	No	Yeast		0	NF	R	R	S	R	Y132F	Superficial	0.5	0.125	32	0.125	0.5	0.125	0.125	1	0.5	1
71	11386	0.3858	Yes	Psedohyphae		3.92338	HF	S	S	S	S	WT	Blood	1	0.125	2	0.016	0.016	0.016	0.016	1	1	2
72	11387	0.373	Yes	Psedohyphae		2.93511	HF	R	S	S	S	WT	Blood	1	0.125	16	0.03	0.06	0.03	0.06	1	1	2
10	11390	0.2626	No	Yeast		0.00479493	NF	R	R	S	S	Y / Y132F (heterozygous)	Environmental	0.5	0.125	16	0.06	0.5	0.03	0.06	1	1	2
96	11398	0.5555	No	Yeast		0.0993121	NF	R	R	S	S	Y132F	Blood	0.5	0.25	16	0.125	0.5	0.06	0.06	1	1	1
16	11401		No	Yeast		0.473533	LF	S	S	S	S	WT	Superficial	1	0.125	1	0.03	0.06	0.03	0.03	1	0.5	2
10	11404	0.2513	No	Yeast		0.0182367	NF	R	I	S	S	Y / Y132F (heterozygous)	Superficial	0.5	0.125	8	0.125	0.25	0.03	0.06	1	1	2
10	11406	0.2471	No	Yeast		0.0291045	NF	R	I	S	S	Y / Y132F (heterozygous)	Superficial	0.5	0.125	8	0.06	0.25	0.016	0.06	1	1	2
116	11408		No	Yeast		0.595664	HF	S	S	S	S	WT	Respiratory	1	0.125	1	0.03	0.03	0.016	0.016	1	1	2
10	11409	0.222	No	Yeast		0.0243522	NF	R	I	S	S	Y132F	Environmental	0.5	0.125	16	0.06	0.25	0.016	0.06	1	0.5	2
67	11424	0.4128	Yes	Yeast	Large aggregates	0.389624	LF	R	R	S	S	Y132F	Blood	0.5	0.125	32	0.03	0.5	0.016	0.03	1	1	2
67	11426	0.3884	Yes	Yeast		0.287873	LF	R	R	S	S	Y132F	ESPUTO	0.25	0.125	32	0.03	0.5	0.03	0.03	1	1	2
67	11429	0.3837	Yes	Yeast	Large aggregates	0.352331	LF	R	R	S	S	Y132F	Respiratory	0.25	0.125	16	0.016	0.5	0.03	0.03	1	1	2
67	11430	0.4437	Yes	Yeast		0.313558	LF	R	R	S	S	Y132F	LAVADO BRONCOALVEOLAR	0.25	0.125	16	0.016	0.5	0.03	0.03	1	1	2
67	11432	0.4688	Yes	Yeast		0.355494	LF	R	S	S	S	Y132F	EXUDADO CUTÁNEO	0.5	0.125	8	0.016	0.06	0.03	0.016	2	1	2
67	11438	0.42	Yes	Yeast		0.360487	LF	R	I	S	S	Y132F	EXUDADO CUTÁNEO	0.5	0.125	8	0.016	0.25	0.03	0.03	1	1	4
96	11450	0.5641	No	Yeast		0.164183	LF	R	I	S	S	Y132F	Blood	0.25	0.125	16	0.03	0.25	0.03	0.016	1	1	1
96	11452	0.6296	No	Yeast		0.17105	LF	R	S	S	S	Y132F	Blood	0.25	0.125	16	0.03	0.125	0.03	0.03	1	1	1
96	11453	0.6872	No	Yeast	Small aggregates	0.0893585	NF	R	I	S	S	Y132F	Blood	0.25	0.125	16	0.03	0.25	0.06	0.016	1	1	1
96	11454	0.6203	No	Yeast		0.0251879	NF	R	I	S	S	Y132F	Blood	0.5	0.125	16	0.016	0.25	0.03	0.03	1	1	1
96	11455	0.5907	No	Yeast		0.0765866	NF	R	S	S	S	Y132F	CSF	0.5	0.125	8	0.03	0.125	0.03	0.016	1	1	1
96	11456	0.6202	No	Yeast	Small aggregates	0.365332	LF	R	S	S	S	Y132F	Respiratory	0.5	0.125	16	0.03	0.125	0.016	0.03	1	1	1
96	11462	0.6812	Yes	Yeast		0.290058	LF	R	R	S	S	Y132F	Blood	1	1	>64	0.03	4	0.06	0.125	2	2	4
7	11465	0.2818	No	Yeast		0.0240097	NF	R	R	S	S	WT	Urine	1	1	>64	0.03	4	0.06	0.125	2	2	4
96	11468	0.2839	No	Yeast		0.0472862	NF	R	R	S	S	Y132F	Blood	1	0.5	32	0.06	0.5	0.016	0.06	2	1	2
96	11470		No	Yeast		0.331355	LF	R	R	S	S	Y132F	Blood	0.5	0.25	32	0.03	0.5	0.06	0.03	1	1	1
96	11478	0.6344	No	Yeast		0.211896	LF	R	I	S	S	Y132F	Blood	1	0.25	8	0.06	0.25	0.016	0.03	1	0.5	2
96	11482	0.6505	No	Yeast	Small aggregates	0.212155	LF	R	R	S	S	Y132F	Respiratory	0.25	0.125	64	0.03	0.5	0.03	0.016	1	1	0.5
115	11485	0.4576	Yes	Psedohyphae	Adherent	4.44005	HF	S	S	S	S	WT	Ascitic fluid	0.5	0.125	0.25	0.016	0.016	0.016	0.016	1	1	4
49	11486	0.6146	No	Yeast		0.0239637	NF	S	S	S	S	WT	Abscess	0.5	0.125	0.25	0.016	0.016	0.016	0.016	0.5	0.5	2
112	11487	0.4429	Yes	Psedohyphae		2.73176	HF	S	S	S	S	WT	Eye	0.25	0.125	0.25	0.016	0.016	0.016	0.016	0.25	0.25	1
113	11488	0.5166	Yes	Psedohyphae		2.75057	HF	S	S	S	S	WT	Ascitic fluid	0.25	0.125	0.25	0.016	0.016	0.016	0.016	1	0.5	2
62	11489	0.618	Yes	Yeast		0.237205	LF	S	S	S	S	WT	Blood	0.25	0.125	0.25	0.016	0.016	0.03	0.016	1	1	2
47	11490	0.5693	No	Psedohyphae		2.54441	HF	S	S	S	S	WT	Superficial	0.5	0.125	0.5	0.016	0.016	0.016	0.016	0.5	1	2
31	11491	0.3664	Yes	Psedohyphae		2.17054	HF	S	S	S	S	WT	Abscess	0.5	0.125	0.25	0.016	0.016	0.016	0.016	1	1	2
84	11492	0.5731	No	Yeast		0	NF	S	S	S	S	WT	Superficial	0.5	0.125	0.25	0.06	0.016	0.03	0.016	1	0.5	2
62	11493	0.5854	Yes	Yeast		0.0576575	NF	S	S	S	S	WT	Blood	0.25	0.125	0.5	0.03	0.016	0.03	0.016	0.5	0.5	2
62.5	11494	0.5791	Yes	Yeast		0.0781914	NF	S	S	S	S	WT	Ascitic fluid	0.25	0.125	0.25	0.016	0.016	0.03	0.016	0.5	1	2
68	11495	0.3898	Yes	Yeast		0.0471273	NF	R	S	S	S	WT	Abscess	0.5	0.5	8	0.06	0.125	0.03	0.03	2	1	4
54	11496	0.5649	No	Yeast	Large aggregates	0	NF	R	R	R	R	G458S	Blood	0.25	0.125	64	0.25	2	0.125	0.5	1	0.5	1
50	11498	0.5095	Yes	Psedohyphae		1.16173	HF	S	S	S	S	WT	Bone biopsy	0.25	0.125	0.5	0.016	0.016	0.016	0.016	0.5	0.5	1
96	11499	0.624	No	Yeast		0.280608	LF	R	R	S	S	Y132F	Respiratory	1	0.125	32	0.03	0.5	0.06	0.03	1	1	1
96	11510	0.5578	No	Yeast	Small aggregates	0.143201	NF	R	I	S	S	Y132F	Blood	1	0.125	32	0.03	0.25	0.03	0.03	2	1	2
96	11513	0.5613	No	Yeast	Small aggregates	0.0939968	NF	R	I	S	S	Y132F	Blood	0.5	0.125	16	0.06	0.25	0.03	0.03	2	1	2
110	11515	0.2707	No	Psedohyphae		1.47111	HF	S	S	S	S	WT	Blood	1	0.125	0.125	0.016	0.016	0.016	0.016	1	0.5	2
96	11518	0.5841	No	Yeast		0.0994305	NF	R	I	S	S	Y132F	Blood	1	0.125	16	0.03	0.25	0.03	0.016	4	1	2
96	11520	0.6466	No	Yeast		0.124331	NF	R	I	S	S	Y132F	Blood	0.5	0.125	8	0.03	0.25	0.03	0.016	2	1	1
96	11535	0.5456	No	Yeast	Small aggregates	0.305242	LF	R	I	S	S	Y132F	Superficial	0.5	0.125	16	0.03	0.25	0.03	0.016	4	1	2
111	11540	0.4425	Yes	Psedohyphae		2.62566	HF	S	S	S	S	WT	Abscess	0.5	0.125	0.125	0.016	0.016	0.03	0.016	2	0.5	4
96	11541	0.6246	No	Yeast		0.274919	LF	R	R	S	S	Y132F	Blood	0.5	0.125	16	0.03	0.5	0.06	0.016	4	1	1
96	11549	0.6132	No	Yeast		0.312802	LF	R	R	S	S	Y132F	Blood	0.25	0.125	16	0.06	0.5	0.03	0.03	4	1	2
54	11567	0.5588	No	Yeast		0	NF	R	R	R	R	G458S	Superficial	0.125	0.125	64	0.5	4	0.25	1	1	0.5	1
118	11588	0.4116	Yes	Psedohyphae		3.20502	HF	S	S	S	S	WT	Superficial	0.5	0.125	0.5	0.03	0.016	0.016	0.016	1	1	2
96	11589	0.6421	No	Yeast		0.165969	LF	R	R	S	S	Y132F	Respiratory	0.5	0.125	16	0.06	0.5	0.03	0.06	2	1	2
33.11	11595	0.4603	Yes	Psedohyphae		2.41574	HF	S	S	S	S	WT	Superficial	0.5	0.25	0.25	0.03	0.016	0.03	0.03	2	1	4
96	11609	0.6016	No	Yeast		0.146981	NF	R	R	S	S	Y132F	Respiratory	0.25	0.125	32	0.06	0.5	0.03	0.03	2	1	1
54	11610	0.6064	No	Yeast		0	NF	R	R	R	R	G458S	Blood	0.25	0.125	>64	0.25	8	0.125	2	1	1	1
96	11611	0.6151	No	Yeast		0.161916	LF	R	R	S	S	Y132F	Respiratory	0.25	0.125	32	0.06	1	0.016	0.03	1	1	1
96	11752	0.6121	No	Yeast		0.257857	LF	R	R	S	S	Y132F	Blood	0.5	0.125	64	0.125	1	0.03	0.03	1	1	0.5
54	11827	0.6007	No	Yeast		0	NF	R	R	R	R	G458S	Blood	0.5	0.125	>64	0.25	2	0.125	0.5	2	1	1
96	11828	0.6274	No	Yeast		0.20659	LF	R	R	S	S	Y132F	Blood	0.5	0.125	64	0.06	1	0.03	0.06	4	1	1
54	11831	0.5172	No	Yeast	Large aggregates	0	NF	R	R	S	S	G458S	Blood	0.5	0.125	>64	0.06	2	0.06	0.25	2	0.5	1
54	11833	0.5628	No	Yeast		0.039369	NF	R	R	S	R	G458S	Blood	0.5	0.125	>64	0.06	2	0.125	0.25	2	0.5	1
54	11834	0.5422	No	Yeast	Large aggregates	0.0219921	NF	R	R	S	S	G458S	Abscess	0.5	0.125	64	0.125	2	0.06	0.25	2	0.5	1
60.4	11875	0.5333	Yes	Yeast		0.430852	LF	S	S	S	S	WT	Ascitic fluid	0.25	0.125	0.5	0.03	0.016	0.016	0.06	1	0.25	0.25
54	11882	0.5193	No	Yeast		0.00636144	NF	R	R	R	R	G458S	Urine	0.25	0.125	>64	0.25	>8	0.125	2	1	1	1
96	11884	0.6701	No	Yeast		0.221439	LF	R	R	R	R	Y132F	Respiratory	0.25	0.125	>64	0.25	>8	0.125	2	1	1	1
54	11887	0.5416	No	Yeast	Large aggregates	0	NF	R	R	R	R	G458S	Respiratory	0.25	0.125	>64	0.25	4	0.125	2	1	0.5	1
54	11890	0.5252	No	Yeast		0	NF	R	R	R	R	G458S	Superficial	0.25	0.125	>64	0.25	>8	0.125	2	1	0.5	2
54	11894	0.4863	No	Yeast		0.0160818	NF	R	R	R	R	G458S	Superficial	0.5	0.125	>64	0.5	>8	0.5	>8	1	0.5	1
33.1	11945		Yes	Psedohyphae	Adherent	0.141405	NF	S	S	S	S	WT	Urine	0.25	0.125	1	0.03	0.016	0.016	0.03	2	0.25	0.25
96	11967	0.6279	No	Yeast		3.11328	HF	R	R	S	S	Y132F	Superficial	0.25	0.125	>64	0.06	0.5	0.06	0.06	2	1	2
96	11969	0.6369	No	Yeast		0.176795	LF	R	R	S	S	Y132F	Superficial	0.25	0.125	>64	0.06	0.5	0.06	0.06	2	1	2
60.2	11970	0.5111	Yes	Psedohyphae		0.433372	LF	S	S	S	S	WT	Respiratory	0.25	0.125	0.25	0.016	0.016	0.03	0.016	1	1	2
54	11972	0.5967	No	Yeast		0.0113732	NF	R	R	R	R	G458S	Superficial	0.25	0.125	>64	0.25	>8	0.125	2	1	1	2
59.1	11985	0.5475	Yes	Psedohyphae		0.406904	LF	S	S	S	S	WT	Abscess	0.5	0.125	0.25	0.016	0.03	0.03	0.016	2	1	2
16.3	11986	0.4087	Yes	Psedohyphae		1.66571	HF	S	S	S	S	WT	Respiratory	0.5	0.125	0.5	0.016	0.06	0.06	0.016	1	0.5	2
83.11	11990	0.4505	Yes	Psedohyphae		1.93965	HF	S	S	S	S	WT	Abscess	0.25	0.125	0.25	0.03	0.03	0.016	0.016	1	1	2
33.06	12015	0.2728	Yes	Psedohyphae	Adherent	3.11328	HF	S	S	S	S	WT	Blood	0.25	0.125	0.25	0.016	0.016	0.03	0.016	1	0.5	2
